# Supplementary material for: Nanodiamonds act as Trojan horse for intracellular delivery of metal ions to trigger cytotoxicity
Source: Part Fibre Toxicol. 2015 Feb 5;12:2. doi: 10.1186/s12989-014-0075-z (PMC4374301; doi:10.1186/s12989-014-0075-z)
Supplement: Additional file 2: — Movie of Cu2+ adsorption on the ND particles. [file 12989_2014_75_MOESM2_ESM.zip]

Archive with 1 entries (1 files):
- 12989_2014_75_MOESM2_ESM.mpeg
